# Supplementary material for: Evolutionary Analysis and Functional Identification of Ancient Brassinosteroid Receptors in Ceratopteris richardii
Source: Int J Mol Sci. 2022 Jun 18;23(12):6795. doi: 10.3390/ijms23126795 (PMC9223546; doi:10.3390/ijms23126795)
Supplement: Supplementary file 1 [file ijms-23-06795-s001.zip]

Archive with 1 entries (1 files):
- ijms-1752706-supplementary.pdf
